# Supplementary material for: Developing Enzyme Immobilization with Fibrous Membranes: Longevity and Characterization Considerations
Source: Membranes (Basel). 2023 May 20;13(5):532. doi: 10.3390/membranes13050532 (PMC10221158; doi:10.3390/membranes13050532)
Supplement: Supplementary file 1 [file membranes-13-00532-s001.zip]

Archive with 1 entries (1 files):
- membranes-2281135-supplementary.pdf
